# Supplementary material for: Enterovirus D68 VP1 and VP3 Determine Neurotropism in Human Spinal Cord Organoids
Source: Viruses. 2026 May 28;18(6):619. doi: 10.3390/v18060619 (PMC13307885; doi:10.3390/v18060619)
Supplement: Supplementary file 1 [file viruses-18-00619-s001.zip]

Archive with 2 entries (2 files):
- Supplementary Materials FINAL.pdf
- .DS_Store
